# Supplementary material for: The First Genome Survey and De Novo Assembly of the Short Mackerel (Rastrelliger brachysoma) and Indian Mackerel (Rastrelliger kanagurta)
Source: Animals (Basel). 2022 Jul 10;12(14):1769. doi: 10.3390/ani12141769 (PMC9312166; doi:10.3390/ani12141769)
Supplement: Supplementary file 1 [file animals-12-01769-s001.zip › Supplementary Table S1.xlsx]

## Sheet: Table S1
Table S1 Whole genome sequences of 20 fish species used in the Maximum-likelihood (ML) tree construction.
No.	Common name	Species	Order	Family	Accession number	Total sequence length
1	Zebrafish	Danio rerio	Cypriniformes	Cyprinidae	GCA_000002035.4	1373454788
2	Jewelled blenny	Salarias fasciatus	Blenniiformes	Blenniidae	GCA_902148845.1	797507141
3	Turbot	Scophthalmus maximus	Pleuronectiformes	Scophthalmidae	GCA_022379125.1	538234718
4	Short mackerel	Rastrelliger brachysoma	Scombriformes	Scombridae	This study	562970690
5	Indian mackerel	Rastrelliger kanagurta	Scombriformes	Scombridae	This study	866508879
6	Yellowfin tuna	Thunnus albacares	Scombriformes	Scombridae	GCA_914725855.1	792101331
7	Southern bluefin tuna	Thunnus maccoyii	Scombriformes	Scombridae	GCA_910596095.1	782423979
8	The leopard coral grouper	Plectropomus leopardus	Perciformes	Serranidae	GCA_008729295.2	895705288
9	South Georgia icefish	Pseudochaenichthys georgianus	Perciformes	Channichthyidae	GCA_902827115.1	1026101545
10	Largemouth bass	Micropterus salmoides	Perciformes	Centrarchidae	GCA_014851395.1	963613914
11	Striped bass	Morone saxatilis	Perciformes	Moronidae	GCA_004916995.1	598127127
12	Yellowfin seabream	Acanthopagrus latus	Perciformes	Sparidae	GCA_904848185.1	685144197
13	Large yellow croaker	Larimichthys crocea	Acanthuriformes	Sciaenidae	GCA_000972845.2	657939657
